# Supplementary material for: Sesquiterpenoids from the Mangrove-Derived Aspergillus ustus 094102
Source: Mar Drugs. 2022 Jun 22;20(7):408. doi: 10.3390/md20070408 (PMC9322191; doi:10.3390/md20070408)
Supplement: Supplementary file 1 [file marinedrugs-20-00408-s001.zip]

Archive with 1 entries (1 files):
- marinedrugs-1760413  SI .pdf
